# Supplementary material for: The dual action of human antibodies specific to Plasmodium falciparum PfRH5 and PfCyRPA: Blocking invasion and inactivating extracellular merozoites
Source: PLoS Pathog. 2023 Sep 15;19(9):e1011182. doi: 10.1371/journal.ppat.1011182 (PMC10529537; doi:10.1371/journal.ppat.1011182)
Supplement: S1 Table — (XLSX) [file ppat.1011182.s005.xlsx]

## Sheet: Sheet1
S1 Table
Times taken for each invasion stage for EBL 040 control (s)
	Mean	SD	Range	n
Egress to first contact	41.95	35.8	1.0 - 156.5	57
Time first contact to start of deformation	0.89	0.88	0.5 - 4.0	50
Duration of deformation	52.6	106.7	1.0 - 456.1	50
RH5-basigin binding stage	1.76	0.53	0.7 - 3.7	30
Merozoite internalization (Invasion)	10.27	2.41	6.7 - 16.5	32
End invasion to start spinning	16.4	20.15	0.5 - 84.0	23
Duration of spinning	116.3	111.2	18.5 - 486.3	18
End of spin to pseudopd	159.2	297.9	-8.1 - 1051.4	20
Pseudopod to pre- ring	57.2	69.5	10.2- 300.9	26
Pre-ring to complete ring	638	434.52	145.8 - 1270.0	18
End of invasion to complete ring	836.196	406.726	267.9 - 1315.0	20
End of invasion to start of echinocytosis	40.9	29.71	5.5 - 137.2	23
Start of echinocytosis to maximum EC	44.2	23.42	17.5 - 101.0	24
Duration of maximun echinocytosis	395.9	432.5	7.8 - 1198.0	23
Maximum echinocytosis to end of EC	305.9	214.9	85.5 - 726.7	13
