# Supplementary material for: The dual action of human antibodies specific to Plasmodium falciparum PfRH5 and PfCyRPA: Blocking invasion and inactivating extracellular merozoites
Source: PLoS Pathog. 2023 Sep 15;19(9):e1011182. doi: 10.1371/journal.ppat.1011182 (PMC10529537; doi:10.1371/journal.ppat.1011182)
Supplement: S2 Table — Table A, Number of contacts per egress. Table B, Number of invasions per egress. Table C, % contacts that invade. Table D, % of invasions that regress. Table E, Productive invasions per egress. Table F, % of productive invasions per contact. (XLSX) [file ppat.1011182.s006.xlsx]

## Sheet: Sheet1
		ns = not significant		n/d = no data
Table A
Number of contacts per egress
	EBL 040 400 µg/ml	R5.004 22.3 µg/ml	R5.008 40 µg/ml	Cy.009 60 µg/ml	Cy.009 200 µg/ml	R5.008 40 + Cy.009 200	Cy.003 250 µg/ml	Cy.007 Fab 133 µg/ml	Cy.007 Fab 400 µg/ml	Cy.007 400 µg/ml
EBL 040 400 µg/ml	X
R5.004 22.3 µg/ml	0.0258	X
R5.008 40 µg/ml	0.0028	ns	X
Cy.009 60 ug/ml	0.0289	ns	ns	X
Cy.009 200 ug/ml	ns	ns	ns	ns	X
R5.008 40+Cy.009 200	ns	ns	0.0402	ns	ns	X
Cy.003 250 µg/ml	0.0005	ns	ns	ns	ns	ns	X
Cy.007 Fab 133 ug/ml	ns	ns	ns	ns	ns	ns	ns	X
Cy,007 Fab 400 ug/ml	ns	ns	ns	ns	ns	ns	ns	ns	X
Cy.007 400 µg/ml	0.0023	ns	ns	ns	ns	ns	ns	ns	ns	X
mean:	16.82	29.7	38	28.43	29.5	22.25	34.2	22	23.62	30.64
SD:	8.635	15.2	19.03	11.94	18.48	16.25	10.35	8.12	16.78	9.92
Number of events	11	10	12	7	6	12	10	4	13	11
Table B
Number of invasions per egress
	EBL 040 400 µg/ml	R5.004 22.3 µg/ml	R5.008 40 µg/ml	Cy.009 60 µg/ml	Cy.009 200 µg/ml	R5.008 40 + Cy.009 200	Cy.003 250 µg/ml	Cy.007 Fab 133 µg/ml	Cy.007 Fab 400 µg/ml	Cy.007 400 µg/ml
EBL 040 400 µg/ml	X
R5.004 22.3 µg/ml	0.0046	X
R5.008 40 µg/ml	ns	0.0122	X
Cy.009 60 ug/ml	ns	ns	ns	X
Cy.009 200 ug/ml	ns	ns	ns	ns	X
R5.008 40+Cy.009 200	0.0002	0.0444	0.0006	0.0012	0.0224	X
Cy.003 250 µg/ml	0.0139	ns	0.0349	ns	ns	0.0029	X
Cy.007 Fab 133 ug/ml	0.0193	ns	0.0335	0.0446	ns	ns	ns	X
Cy,007 Fab 400 ug/ml	<0.0001	0.0039	<0.0001	<0.0001	0.0013	ns	<0.0001	ns	X
Cy.007 400 µg/ml	0.002	ns	0.0061	0.0413	ns	0.0168	ns	ns	0.0006	X
mean:	3.364	0.7	3	1.75	1.167	0.08333	1.1	0	0.04545	0.6364
SD:	2.461	0.9487	2.486	1.488	1.472	0.2887	0.9944	0	0.2132	0.6742
% inhibition vs EBL 040	n/d	79.1914	10.8205	47.9786	65.3092	97.5229	67.3008	100	98.6489	81.082
Number of events	11	10	12	8	6	12	10	4	22	11
Table C
% contacts that invade
	EBL 040 400 µg/ml	R5.004 22.3 µg/ml	R5.008 40 µg/ml	Cy.009 60 µg/ml	Cy.009 200 µg/ml	R5.008 40 + Cy.009 200	Cy.003 250 µg/ml	Cy.007 Fab 133 µg/ml	Cy.007 Fab 400 µg/ml	Cy.007 400 µg/ml
EBL 040 400 µg/ml	X
R5.004 22.3 µg/ml	<0.0001	X
R5.008 40 µg/ml	0.0018	0.0092	X
Cy.009 60 ug/ml	0.0042	0.0305	ns	X
Cy.009 200 ug/ml	<0.0001	ns	ns	ns	X
R5.008 40+Cy.009 200	<0.0001	0.0425	0.0004	0.0009	0.0045	X
Cy.003 250 µg/ml	<0.0001	ns	0.0321	ns	ns	0.005	X
Cy.007 Fab 133 ug/ml	<0.0001	ns	0.0294	0.0496	ns	ns	ns	X
Cy,007 Fab 400 ug/ml	<0.0001	0.0052	<0.0001	<0.0001	0.0001	ns	0.0001	ns	X
Cy.007 400 µg/ml	<0.0001	ns	0.0162	ns	ns	0.0156	ns	ns	0.0009	X
mean:	19.23	1.985	8.94	7.408	2.863	0.2315	3.257	0	0.1567	2.754
SD:	6.519	2.673	7.204	6.164	2.595	0.8019	3.221	0	0.7352	3.218
% inhibition vs EBL 040	n/d	89.6776	53.5101	61.4769	85.1118	98.7962	83.0629	100	99.1851	85.6786
Number of events	11	10	12	5	6	12	10	4	22	11
Table D
% of invasions that regress
	EBL 040 400 µg/ml	R5.004 22.3 µg/ml	R5.008 40 µg/ml	Cy.009 60 µg/ml	Cy.009 200 µg/ml	R5.008 40 + Cy.009 200	Cy.003 250 µg/ml	Cy.007 Fab 133 µg/ml	Cy.007 Fab 400 µg/ml	Cy.007 400 µg/ml
3D7
EBL 040 400 µg/ml	X
R5.004 22.3 µg/ml	n/d	X
R5.008 40 µg/ml	ns	ns	X
Cy.009 60 ug/ml	n/d	n/d	ns	X
Cy.009 200 ug/ml	n/d	n/d	ns	n/d	X
R5.008 40+Cy.009 200	n/d	n/d	ns	n/d	n/d	X
Cy.003 250 µg/ml	ns	ns	ns	ns	ns	ns	X
Cy.007 Fab 133 ug/ml	n/d	n/d	ns	n/d	n/d	n/d	ns	X
Cy,007 Fab 400 ug/ml	n/d	n/d	0.0242	n/d	n/d	n/d	0.0347	n/d	X
Cy.007 400 µg/ml	ns	ns	ns	ns	ns	ns	ns	ns	ns	X
mean:	0	0	22.78	0	0	0	19	n/d	0	33.33
SD:	0	0	35.47	0	0	0	37.38	n/d	0	51.64
Number of events	10	5	9	7	4	1	7	0	1	6
Table E
Productive invasions per egress
	EBL 040 400 µg/ml	R5.004 22.3 µg/ml	R5.008 40 µg/ml	Cy.009 60 µg/ml	Cy.009 200 µg/ml	R5.008 40 + Cy.009 200	Cy.003 250 µg/ml	Cy.007 Fab 133 µg/ml	Cy.007 Fab 400 µg/ml	Cy.007 400 µg/ml
EBL 040 400 µg/ml	X
R5.004 22.3 µg/ml	0.0046	X
R5.008 40 µg/ml	ns	0.0384	X
Cy.009 60 ug/ml	ns	ns	ns	X
Cy.009 200 ug/ml	ns	ns	ns	ns	X
R5.008 40+Cy.009 200	0.0002	0.0444	0.0011	0.0012	0.0224	X
Cy.003 250 µg/ml	0.0075	ns	ns	ns	ns	0.0063	X
Cy.007 Fab 133 ug/ml	0.0193	ns	0.0427	0.0446	ns	ns	ns	X
Cy,007 Fab 400 ug/ml	<0.0001	0.0039	<0.0001	<0.0001	0.0013	ns	0.0001	ns	X
Cy.007 400 µg/ml	0.0008	ns	0.0061	0.01	ns	ns	ns	ns	0.0154	X
mean:	3.364	0.7	2.167	1.75	1.167	0.08333	0.9	0	0.04545	0.3636
SD:	2.461	0.9487	1.899	1.488	1.472	0.2887	0.8756	0	0.2132	0.5045
% inhibition vs EBL 040	n/d	79.1914	35.5826	47.9786	65.3092	97.5229	73.2461	100	98.6489	89.1914
Number of events	11	10	12	8	6	12	10	4	22	11
Table F
% of productive invasions per contact
	EBL 040 400 µg/ml	R5.004 22.3 µg/ml	R5.008 40 µg/ml	Cy.009 60 µg/ml	Cy.009 200 µg/ml	R5.008 40 + Cy.009 200	Cy.003 250 µg/ml	Cy.007 Fab 133 µg/ml	Cy.007 Fab 400 µg/ml	Cy.007 400 µg/ml
EBL 040 400 µg/ml	X
R5.004 22.3 µg/ml	<0.0001	X
R5.008 40 µg/ml	<0.0001	0.0313	X
Cy.009 60 ug/ml	0.0042	0.0305	ns	X
Cy.009 200 ug/ml	<0.0001	ns	ns	ns	X
R5.008 40+Cy.009 200	<0.0001	0.0425	0.0011	0.0009	0.0045	X
Cy.003 250 µg/ml	<0.0001	ns	ns	ns	ns	0.0115	X
Cy.007 Fab 133 ug/ml	<0.0001	ns	0.0446	0.0496	ns	ns	ns	X
Cy,007 Fab 400 ug/ml	<0.0001	0.0052	<0.0001	<0.0001	0.0001	ns	0.0006	ns	X
Cy.007 400 µg/ml	<0.0001	ns	0.0128	0.0121	ns	ns	ns	ns	0.0126	X
mean:	19.23	1.985	6.694	7.408	2.863	0.2315	2.765	0	0.1567	1.52
SD:	6.519	2.673	5.931	6.164	2.595	0.8019	3.044	0	0.7352	2.21
% inhibition vs EBL 040	n/d	89.6776	65.1898	61.4769	85.1118	98.7962	85.6214	100	99.1851	92.0957
Number of events	11	10	12	5	6	12	10	4	22	11
