# Supplementary material for: The dual action of human antibodies specific to Plasmodium falciparum PfRH5 and PfCyRPA: Blocking invasion and inactivating extracellular merozoites
Source: PLoS Pathog. 2023 Sep 15;19(9):e1011182. doi: 10.1371/journal.ppat.1011182 (PMC10529537; doi:10.1371/journal.ppat.1011182)
Supplement: S3 Table — Table A, First contact to start of deformation. Table B, Duration of deformation. Table C, First contact to start of invasion. Table C, First contact to start of invasion. Table D, End of deformation to start of invasion. Table E, Merozoite internalization. Table F, Echinocytosis events per egress. Table G, End of invasion to start of echinocytosis. Table H, End of deformation to start of echinocytosis. (XLSX) [file ppat.1011182.s007.xlsx]

## Sheet: Sheet1
		ns = not significant		n/d = no data
Table A
First contact to start of deformation (s)
	EBL 040 400 µg/ml	R5.004 22.3 µg/ml	R5.008 40 µg/ml	Cy.009 60 µg/ml	Cy.009 200 µg/ml	R5.008 40 + Cy.009 200	Cy.003 250 µg/ml	Cy.007 400 µg/ml
EBL 040 400 µg/ml	X
R5.004 22.3 µg/ml	ns	X
R5.008 40 µg/ml	ns	0.0164	X
Cy.009 60 ug/ml	ns	ns	ns	X
Cy.009 200 ug/ml	ns	0.0122	ns	ns	X
Cy.003 250 µg/ml	ns	ns	ns	ns	ns	n/d	X
Cy.007 400 µg/ml	ns	0.0215	ns	ns	ns	n/d	ns	X
mean:	0.8821	0.6211	1.041	0.738	1.15	0.6061	0.8358	1.42
SD:	0.8795	0.7265	0.9254	0.3631	0.9801	0.5664	0.5152	1.001
Number of events	50	39	69	6	30	36	9	6
Table B
Duration of deformation (s)
	EBL 040 400 µg/ml	R5.004 22.3 µg/ml	R5.008 40 µg/ml	Cy.009 60 µg/ml	Cy.009 200 µg/ml	R5.008 40 + Cy.009 200	Cy.003 250 µg/ml	Cy.007 400 µg/ml
EBL 040 400 µg/ml	X
R5.004 22.3 µg/ml	0.0113	X
R5.008 40 µg/ml	ns	ns	X
Cy.009 60 ug/ml	ns	ns	ns	X
Cy.009 200 ug/ml	ns	0.0068	ns	ns	X
Cy.003 250 µg/ml	ns	<0.0001	ns	ns	ns	n/d	X
Cy.007 400 µg/ml	ns	<0.0001	0.0047	ns	0.0012	n/d	0.0068	X
mean:	52.73	8.311	27.73	11.61	28.97	19.19	30.46	107.9
SD:	106.7	9.273	64.02	9.211	45.06	24.68	12.74	71.94
Number of events	50	39	69	6	30	41	9	6
Table C
First contact to start of invasion (s)
	EBL 040 400 µg/ml	R5.004 22.3 µg/ml	R5.008 40 µg/ml	Cy.009 60 µg/ml	Cy.009 200 µg/ml	R5.008 40 + Cy.009 200	Cy.003 250 µg/ml	Cy.007 400 µg/ml
EBL 040 400 µg/ml	X
R5.004 22.3 µg/ml	ns	X
R5.008 40 µg/ml	ns	ns	X
Cy.009 60 ug/ml	ns	ns	ns	X
Cy.009 200 ug/ml	ns	0.0012	0.0009	0.0038	X
R5.008 40+Cy.009 200	ns	<0.0001	0.0018	0.0008	ns	X
Cy.003 250 µg/ml	ns	0.0293	ns	0.0389	0.0066	0.0021	X
Cy.007 400 µg/ml	0.0099	0.006	<0.0001	0.0103	ns	ns	0.0092	X
mean:	39.73	17.9673	27.3335	16.6673	79.7525	93.009	30.9389	110.715
SD:	23.46	6.98	18.92	9.89	35.01	0	12.37	72.38
Number of events	28	7	32	6	2	1	8	6
Table D
End of deformation to start of invasion (s)
	EBL 040 400 µg/ml	R5.004 22.3 µg/ml	R5.008 40 µg/ml	Cy.009 60 µg/ml	Cy.009 200 µg/ml	R5.008 40 + Cy.009 200	Cy.003 250 µg/ml	Cy.007 Fab 400 µg/ml	Cy.007 400 µg/ml
EBL 040 400 µg/ml	X
R5.004 22.3 µg/ml	<0.0001	X
R5.008 40 µg/ml	<0.0001	ns	X
Cy.009 60 ug/ml	<0.0001	ns	ns	X
Cy.009 200 ug/ml	<0.0001	0.0249	<0.0001	0.0115	X
R5.008 40+Cy.009 200	<0.0001	0.0003	<0.0001	0.001	ns	X
Cy.003 250 µg/ml	ns	<0.0001	0.0002	0.0031	<0.0001	<0.0001	X
Cy,007 Fab 400 ug/ml	ns	ns	ns	ns	ns	n/d	0.0113	X
Cy.007 400 µg/ml	ns	0.0005	0.0035	0.0207	0.0019	<0.0001	ns	ns	X
mean:	1.757	4.757	4.386	4.196	9.884	17.752	1.381	2.749	1.375
SD:	0.7364	1.626	2.336	2.553	4.958	0	0.4115	0	0.5668
Number of events	30	7	35	9	6	1	10	1	6
Table E
Merozoite internalization (s)
	EBL 040 400 µg/ml	R5.004 22.3 µg/ml	R5.008 40 µg/ml	Cy.009 60 µg/ml	Cy.009 200 µg/ml	R5.008 40 + Cy.009 200	Cy.003 250 µg/ml	Cy.007 Fab 400 µg/ml	Cy.007 400 µg/ml
EBL 040 400 µg/ml	X
R5.004 22.3 µg/ml	ns	X
R5.008 40 µg/ml	0.0022	ns	X
Cy.009 60 ug/ml	0.0436	ns	ns	X
Cy.009 200 ug/ml	ns	ns	ns	ns	X
R5.008 40+Cy.009 200	nd	nd	nd	nd	nd	nd
Cy.003 250 µg/ml	<0.0001	0.0442	<0.0001	0.0038	0.0289	nd	X
Cy,007 Fab 400 ug/ml	nd	nd	nd	nd	nd	nd	nd
Cy.007 400 µg/ml	<0.0001	0.035	<0.0001	0.0031	0.0223	nd	ns	nd	X
mean:	10.27	10.64	8.67	8.295	9.567	17.74	19.24	10.66	21.5
SD:	2.92	5.97	2.17	3.75	4.28	0	10.65	0	12.76
Number of events	32	7	15	9	6	1	10	1	5
Table F
Echinocytosis events per egress
	EBL 040 400 µg/ml	R5.004 22.3 µg/ml	R5.008 40 µg/ml	Cy.009 60 µg/ml	Cy.009 200 µg/ml	R5.008 40 + Cy.009 200	Cy.003 250 µg/ml	Cy.007 Fab 133 µg/ml	Cy.007 Fab 400 µg/ml	Cy.007 400 µg/ml
EBL 040 400 µg/ml	X
R5.004 22.3 µg/ml	0.0128	X
R5.008 40 µg/ml	ns	0.0202	X
Cy.009 60 ug/ml	ns	ns	ns	X
Cy.009 200 ug/ml	ns	ns	ns	ns	X
R5.008 40+Cy.009 200	0.0003	0.0279	0.0002	0.0018	0.0069	X
Cy.003 250 µg/ml	ns	ns	ns	ns	ns	0.0003	X
Cy.007 Fab 133 ug/ml	0.0226	ns	0.0189	0.0474	ns	ns	0.0127	X
Cy,007 Fab 400 ug/ml	<0.0001	0.0003	<0.0001	<0.0001	<0.0001	ns	<0.0001	X	X
Cy.007 400 µg/ml	0.0025	ns	0.0031	0.0209	ns	ns	0.0226	ns	0.0017	X
mean:	2.091	0.6	1.75	1.375	0.8333	0.08333	1	0	0	0.3636
SD:	1.578	0.6992	1.288	1.188	0.7527	0.2887	0.6667	0	0	0.5045
Number of events	11	10	12	8	6	12	10	4	22	11
Table G
End of invasion to start of echinocytosis (s)
	EBL 040 400 µg/ml	R5.004 22.3 µg/ml	R5.008 40 µg/ml	Cy.009 60 µg/ml	Cy.009 200 µg/ml	R5.008 40 + Cy.009 200	Cy.003 250 µg/ml	Cy.007 Fab 400 µg/ml	Cy.007 400 µg/ml
EBL 040 400 µg/ml	X
R5.004 22.3 µg/ml	ns	X
R5.008 40 µg/ml	0.0003	ns	X
Cy.009 60 ug/ml	0.0312	ns	ns	X
Cy.009 200 ug/ml	0.0474	ns	ns	ns	X
R5.008 40 + Cy.009 200	n/d	n/d	n/d	n/d	n/d	X
Cy.003 250 µg/ml	ns	ns	ns	ns	ns	n/d	X
Cy.007 Fab 400 µg/ml	n/d	n/d	n/d	n/d	n/d	n/d	n/d	X
Cy.007 400 µg/ml	ns	ns	ns	ns	ns	n/d	ns	n/d	X
mean:	40.93	20.21	14.98	18	3.842	4.76	23.89	23.74	20.43
SD:	29.71	16.49	9.782	8.187	17.93	0	29.98	0	34.69
Number of events	23	6	22	9	3	1	9	1	4
Table H
End of deformation to start of echinocytosis (s)
	EBL 040 400 µg/ml	R5.004 22.3 µg/ml	R5.008 40 µg/ml	Cy.009 60 µg/ml	Cy.009 200 µg/ml	R5.008 40 + Cy.009 200	Cy.003 250 µg/ml	Cy.007 400 µg/ml
EBL 040 400 µg/ml	X
R5.004 22.3 µg/ml	ns	X
R5.008 40 µg/ml	0.0007	ns	X
Cy.009 60 ug/ml	0.0258	ns	ns	X
Cy.009 200 ug/ml	ns	ns	0.0461	ns	X
R5.008 40 + Cy.009 200	n/d	n/d	n/d	n/d	n/d	X
Cy.003 250 µg/ml	ns	ns	ns	ns	ns	n/d	X
Cy.007 400 µg/ml	ns	ns	0.0002	0.0072	ns	n/d	ns	X
mean:	52.11	35.9208	29.5786	28.85	58.18	40.28	39.7234	52.743
SD:	29.13	22.65	9.97	13.07	62.61	0	31.61	28.26
Number of events	24	6	21	8	4	1	10	3
