# Supplementary material for: The dual action of human antibodies specific to Plasmodium falciparum PfRH5 and PfCyRPA: Blocking invasion and inactivating extracellular merozoites
Source: PLoS Pathog. 2023 Sep 15;19(9):e1011182. doi: 10.1371/journal.ppat.1011182 (PMC10529537; doi:10.1371/journal.ppat.1011182)
Supplement: S4 Table — Table A, % merozoites that begin to form a pseudopod. Table B, % merozoites which differentiate into pre-rings. Table C, % merozoites that differentiate into complete rings. (XLSX) [file ppat.1011182.s008.xlsx]

## Sheet: Sheet1
	ns = not significant		n/d = no data
Table A
% merozoites that begin to form a pseudopod
	EBL 040 400 µg/ml intracellular	EBL 040 400 µg/ml extracellular	R5.004 22.3 µg/ml intracellular	R5.004 22.3 µg/ml extracellular	R5.004 200 µg/ml extracellular	R5.008 40 µg/ml intracellular	R5.008 40 µg/ml extracellular	R5.008 40 µg/ml regressed	Cy.009 60 µg/ml intracellular	Cy.009 60 µg/ml extracellular	Cy.009 200 µg/ml intracellular	Cy.009 200 µg/ml extracellular	R5.008 40 + Cy.009 200 intracellular	R5.008 40 + Cy.009 200 extracellular	Cy.003 250 µg/ml intracellular	Cy.003 250 µg/ml extracellular	Cy.003 250 µg/ml regressed	Cy.007 Fab 133 µg/ml extracellular	Cy.007 Fab 400 µg/ml intracellular	Cy.007 Fab 400 µg/ml extracellular	Cy.007 400 µg/ml intracellular	Cy.007 400 µg/ml extracellular	Cy.007 400 µg/ml regressed
EBL 040 400 µg/ml intracellular	X
EBL 040 400 µg/ml extracellular	<0.0001	X
R5.004 22.3 µg/ml intracellular	ns	<0.0001	X
R5.004 22.3 µg/ml extracellular	ns	<0.0001	ns	X
R5.004 200 µg/ml extracellular	ns	<0.0001	ns	ns	X
R5.008 40 µg/ml intracellular	ns	<0.0001	n/d	ns	ns	X
R5.008 40 µg/ml extracellular	ns	<0.0001	ns	ns	ns	ns	X
R5.008 40 µg/ml regressed	ns	<0.0001	n/d	ns	ns	n/d	ns	X
Cy.009 60 µg/ml intracellular	ns	<0.0001	n/d	ns	ns	n/d	ns	n/d	X
Cy.009 60 µg/ml extracellular	<0.0001	<0.0001	<0.0001	<0.0001	<0.0001	<0.0001	<0.0001	0.0002	<0.0001	X
Cy.009 200 µg/ml intracellular	ns	<0.0001	n/d	ns	ns	n/d	ns	n/d	n/d	<0.0001	X
Cy.009 200 µg/ml extracellular	0.0122	<0.0001	ns	0.0115	0.0075	0.0099	ns	ns	ns	0.0188	ns	X
R5.008 40+Cy.009 200 intracellular	ns	<0.0001	n/d	ns	ns	n/d	ns	n/d	n/d	0.0153	n/d	ns	X
R5.008 40+Cy.009 200 extracellular	ns	<0.0001	n/d	ns	ns	n/d	ns	n/d	n/d	<0.0001	n/d	0.0232	n/d	X
Cy.003 250 µg/ml intracellular	ns	<0.0001	n/d	ns	ns	n/d	ns	n/d	n/d	<0.0001	n/d	0.0357	n/d	n/d	X
Cy.003 250 µg/ml extracellular	<0.0001	ns	<0.0001	<0.0001	<0.0001	<0.0001	<0.0001	0.0005	<0.0001	0.0235	0.0001	0.0031	0.0202	<0.0001	<0.0001	X
Cy.003 250 µg/ml regressed	ns	<0.0001	n/d	ns	ns	n/d	ns	n/d	n/d	0.0016	n/d	ns	n/d	n/d	n/d	0.0028	X
Cy.007 Fab 133 µg/ml extracellular	<0.0001	ns	n/d	<0.0001	<0.0001	n/d	<0.0001	n/d	n/d	0.001	n/d	0.0011	n/d	n/d	n/d	ns	n/d	X
Cy.007 Fab 400 µg/ml intracellular	ns	<0.0001	n/d	ns	ns	n/d	ns	n/d	n/d	0.0153	n/d	ns	n/d	n/d	n/d	0.0202	n/d	n/d	X
Cy.007 Fab 400 µg/ml extracellular	<0.0001	ns	<0.0001	<0.0001	<0.0001	<0.0001	<0.0001	<0.0001	<0.0001	<0.0001	<0.0001	<0.0001	<0.0001	<0.0001	<0.0001	ns	<0.0001	ns	<0.0001	X
Cy.007 400 µg/ml intracellular	ns	<0.0001	n/d	ns	ns	n/d	ns	n/d	n/d	0.0002	n/d	ns	n/d	n/d	n/d	0.0005	n/d	n/d	n/d	<0.0001	X
Cy.007 400 µg/ml extracellular	<0.0001	ns	<0.0001	<0.0001	<0.0001	<0.0001	<0.0001	<0.0001	<0.0001	0.0063	<0.0001	0.0003	0.0006	<0.0001	<0.0001	ns	<0.0001	0.0345	0.0006	ns	<0.0001	X
Cy.007 400 µg/ml regressed	ns	<0.0001	n/d	ns	ns	n/d	ns	n/d	n/d	0.0016	n/d	ns	n/d	n/d	n/d	0.0028	n/d	n/d	n/d	<0.0001	n/d	<0.0001	X
mean	97.4	10.73	100	97.78	99.47	100	96.67	100	100	41.38	100	71.13	100	100	100	14.85	100	0	100	8.683	100	17.55	100
SD	8.615	10.56	0	3.657	1.664	0	8.165	0	0	19.21	0	29.37	0	0	0	23.49	0	0	0	10.43	14.2	0	0
Number of events	11	14	5	10	10	9	6	3	5	11	4	7	1	7	6	6	2	4	1	15	9	3	2
Table B
% merozoites which differentiate into pre-rings
	EBL 040 400 µg/ml intracellular	EBL 040 400 µg/ml extracellular	R5.004 22.3 µg/ml intracellular	R5.004 22.3 µg/ml extracellular	R5.004 200 µg/ml extracellular	R5.008 40 µg/ml intracellular	R5.008 40 µg/ml extracellular	R5.008 40 µg/ml regressed	Cy.009 60 µg/ml intracellular	Cy.009 60 µg/ml extracellular	Cy.009 200 µg/ml intracellular	Cy.009 200 µg/ml extracellular	R5.008 40 + Cy.009 200 intracellular	R5.008 40 + Cy.009 200 extracellular	Cy.003 250 µg/ml intracellular	Cy.003 250 µg/ml extracellular	Cy.003 250 µg/ml regressed	Cy.007 Fab 133 µg/ml extracellular	Cy.007 Fab 400 µg/ml intracellular	Cy.007 Fab 400 µg/ml extracellular	Cy.007 400 µg/ml intracellular	Cy.007 400 µg/ml extracellular	Cy.007 400 µg/ml regressed
EBL 040 400 µg/ml intracellular	X
EBL 040 400 µg/ml extracellular	<0.0001	X
R5.004 22.3 µg/ml intracellular	ns	<0.0001	X
R5.004 22.3 µg/ml extracellular	ns	<0.0001	ns	X
R5.004 200 µg/ml extracellular	ns	<0.0001	ns	ns	X
R5.008 40 µg/ml intracellular	ns	<0.0001	n/d	0.0436	ns	X
R5.008 40 µg/ml extracellular	ns	<0.0001	ns	0.0291	0.0156	0.02	X
R5.008 40 µg/ml regressed	ns	<0.0001	n/d	ns	ns	n/d	ns	X
Cy.009 60 µg/ml intracellular	ns	<0.0001	n/d	ns	ns	n/d	ns	n/d	X
Cy.009 60 µg/ml extracellular	<0.0001	<0.0001	<0.0001	<0.0001	<0.0001	<0.0001	0.0176	<0.0001	<0.0001	X
Cy.009 200 µg/ml intracellular	ns	<0.0001	n/d	ns	ns	n/d	ns	n/d	n/d	<0.0001	X
Cy.009 200 µg/ml extracellular	ns	<0.0001	ns	0.0147	0.007	0.0094	ns	ns	0.0535	0.0094	ns	X
R5.008 40+Cy.009 200 intracellular	ns	<0.0001	n/d	ns	ns	n/d	ns	n/d	n/d	0.0058	n/d	ns	X
R5.008 40+Cy.009 200 extracellular	ns	<0.0001	n/d	ns	ns	n/d	ns	n/d	n/d	<0.0001	n/d	0.0343	n/d	X
Cy.003 250 µg/ml intracellular	ns	<0.0001	n/d	ns	ns	n/d	ns	n/d	n/d	<0.0001	n/d	0.0343	n/d	n/d	X
Cy.003 250 µg/ml extracellular	0.0001	ns	<0.0001	<0.0001	<0.0001	<0.0001	0.0082	0.0005	<0.0001	0.0341	<0.0001	0.0038	0.0212	<0.0001	<0.0001	X
Cy.003 250 µg/ml regressed	ns	0.0164	ns	0.0253	0.0173	0.0239	ns	ns	ns	ns	ns	ns	ns	ns	ns	ns	X
Cy.007 Fab 133 µg/ml extracellular	<0.0001	ns	n/d	<0.0001	<0.0001	n/d	0.0042	n/d	n/d	0.0011	n/d	0.0015	n/d	ns	n/d	ns	ns	X
Cy.007 Fab 400 µg/ml intracellular	ns	<0.0001	n/d	ns	ns	n/d	ns	n/d	n/d	0.0058	n/d	ns	n/d	n/d	n/d	0.0212	ns	n/d	X
Cy.007 Fab 400 µg/ml extracellular	<0.0001	ns	<0.0001	<0.0001	<0.0001	<0.0001	<0.0001	<0.0001	<0.0001	<0.0001	<0.0001	<0.0001	<0.0001	<0.0001	<0.0001	ns	0.012	ns	<0.0001	X
Cy.007 400 µg/ml intracellular	ns	<0.0001	n/d	ns	ns	n/d	ns	n/d	n/d	<0.0001	n/d	ns	n/d	n/d	n/d	0.0005	ns	n/d	n/d	<0.0001	X
Cy.007 400 µg/ml extracellular	<0.0001	ns	<0.0001	<0.0001	<0.0001	<0.0001	0.0007	<0.0001	<0.0001	0.0047	<0.0001	0.0002	0.0004	<0.0001	<0.0001	ns	ns	ns	0.0004	ns	<0.0001	X
Cy.007 400 µg/ml regressed		<0.0001	n/d	ns	ns	n/d	ns	n/d	n/d	0.0004	n/d	ns	n/d	n/d	n/d	0.003	ns	n/d	n/d	<0.0001	n/d	<0.0001	X
mean	88.31	7.476	100	96.45	99.47	100	70	100	100	36.85	100	69.83	100	100	100	13.33	50	0	100	6.619	100	13.84	100
SD	30.5181	8.6054	0	4.86851	1.66436	0	34.641	0	0	17.2994	0	30.4048	X	0	0	24.2212	70.7107	0	0	7.56127	0	13.9093	0
Number of events	11	14	5	10	10	9	6	3	5	11	4	7	1	6	6	6	2	4	1	14	3	9	2
Table C
% merozoites that differentiate into complete rings
	EBL 040 400 µg/ml intracellular	EBL 040 400 µg/ml extracellular	R5.004 22.3 µg/ml intracellular	R5.004 22.3 µg/ml extracellular	R5.004 200 µg/ml extracellular	R5.008 40 µg/ml intracellular	R5.008 40 µg/ml extracellular	R5.008 40 µg/ml regressed	Cy.009 60 µg/ml intracellular	Cy.009 60 µg/ml extracellular	Cy.009 200 µg/ml intracellular	Cy.009 200 µg/ml extracellular	R5.008 40 + Cy.009 200 intracellular	R5.008 40 + Cy.009 200 extracellular	Cy.003 250 µg/ml intracellular	Cy.003 250 µg/ml extracellular	Cy.003 250 µg/ml regressed	Cy.007 Fab 133 µg/ml extracellular	Cy.007 Fab 400 µg/ml intracellular	Cy.007 Fab 400 µg/ml extracellular	Cy.007 400 µg/ml intracellular	Cy.007 400 µg/ml extracellular	Cy.007 400 µg/ml regressed
EBL 040 400 µg/ml intracellular	X
EBL 040 400 µg/ml extracellular	<0.0001	X
R5.004 22.3 µg/ml intracellular	ns	<0.0001	X
R5.004 22.3 µg/ml extracellular	ns	<0.0001	ns	X
R5.004 200 µg/ml extracellular	0.041	<0.0001	ns	ns	X
R5.008 40 µg/ml intracellular	ns	<0.0001	ns	ns	ns	X
R5.008 40 µg/ml extracellular	ns	<0.0001	ns	0.0001	<0.0001	0.0002	X
R5.008 40 µg/ml regressed	ns	<0.0001	ns	ns	ns	ns	0.0107	X
Cy.009 60 µg/ml intracellular	ns	<0.0001	ns	ns	0.0196	ns	ns	ns	X
Cy.009 60 µg/ml extracellular	0.002	0.0006	0.0032	<0.0001	<0.0001	<0.0001	ns	0.0003	0.0096	X
Cy.009 200 µg/ml intracellular	ns	<0.0001	ns	ns	ns	ns	0.0003	n/d	ns	<0.0001	X
Cy.009 200 µg/ml extracellular	ns	<0.0001	ns	0.0087	0.0006	0.0054	ns	ns	ns	0.0128	0.0176	X
R5.008 40+Cy.009 200 intracellular	ns	ns	ns	0.0003	<0.0001	0.0007	ns	n/d	ns	ns	n/d	ns	X
R5.008 40+Cy.009 200 extracellular	ns	<0.0001	ns	ns	ns	ns	0.001	ns	ns	<0.0001	ns	0.0312	0.0023	X
Cy.003 250 µg/ml intracellular	ns	<0.0001	ns	ns	ns	ns	ns	ns	ns	0.001	ns	ns	ns	ns	X
Cy.003 250 µg/ml extracellular	0.0013	ns	0.0034	<0.0001	<0.0001	<0.0001	0.0234	<0.0001	0.003	ns	<0.0001	0.0024	ns	<0.0001	0.0012	X
Cy.003 250 µg/ml regressed	ns	0.0062	ns	ns	0.0253	ns	ns	ns	ns	ns	ns	ns	ns	ns	ns	ns	X
Cy.007 Fab 133 µg/ml extracellular	0.0033	ns	0.0096	<0.0001	<0.0001	<0.0001	0.0096	n/d	0.008	0.0317	n/d	0.0046	n/d	<0.0001	0.039	ns	ns	X
Cy.007 Fab 400 µg/ml intracellular	ns	<0.0001	ns	ns	ns	ns	ns	n/d	ns	0.0041	n/d	ns	n/d	ns	ns	0.0004	ns	n/d	X
Cy.007 Fab 400 µg/ml extracellular	<0.0001	0.029	<0.0001	<0.0001	<0.0001	<0.0001	<0.0001	n/d	<0.0001	0.0001	n/d	<0.0001	n/d	<0.0001	<0.0001	0.0218	0.0035	n/d	n/d	X
Cy.007 400 µg/ml intracellular	ns	0.0003	ns	ns	ns	ns	ns	ns	ns	0.048	ns	ns	ns	ns	ns	0.0331	ns	ns	ns	0.0002	X
Cy.007 400 µg/ml extracellular	<0.0001	ns	0.0003	<0.0001	<0.0001	<0.0001	0.0037	<0.0001	0.0002	0.0163	<0.0001	0.0002	ns	<0.0001	<0.0001	ns	0.0481	ns	<0.0001	0.022	0.0067	X
Cy.007 400 µg/ml regressed	ns	<0.0001	ns	ns	ns	ns	0.0107	n/d	ns	0.0003	n/d	ns	n/d	ns	ns	<0.0001	ns	n/d	n/d	n/d	ns	<0.0001	X
mean	70.02	2.818	80	89.01	96.68	94.44	31.67	100	69.44	24.2	100	56.4	0	95.59	83.33	6.667	50	0	100	0	66.67	5.523	100
SD	38.0165	4.56047	44.7214	15.1128	5.36916	16.6667	16.0728	0	33.6806	19.6349	0	29.3848	0	8.82353	40.8248	10.328	70.7107	0	0	0	57.735	8.46569	0
Number of events	11	14	5	10	10	9	3	2	3	11	4	7	1	4	6	6	2	4	1	14	3	9	2
