# Supplementary material for: The dual action of human antibodies specific to Plasmodium falciparum PfRH5 and PfCyRPA: Blocking invasion and inactivating extracellular merozoites
Source: PLoS Pathog. 2023 Sep 15;19(9):e1011182. doi: 10.1371/journal.ppat.1011182 (PMC10529537; doi:10.1371/journal.ppat.1011182)
Supplement: S5 Table — Table A, Egress to first contact. Table B, Deformation score of % total interaction. Table C, End of deformation to end of invasion. Table D, Start of echinocytosis to end of echinocytosis. Table E, Start of echinocytosis to maximum echinocytosis. Table F, Duration of maximum echinocytosis. Table G, Maximum echinocytosis to end of echinocytosis. (XLSX) [file ppat.1011182.s009.xlsx]

## Sheet: Sheet1
	ns = not significant		n/d = no data
Table A
Egress to first contact (s)
	EBL 040 400 µg/ml	R5.004 22.3 µg/ml	R5.008 40 µg/ml	Cy.009 60 µg/ml	Cy.009 200 µg/ml	R5.008 40 + Cy.009 200	Cy.003 250 µg/ml	Cy.007 400 µg/ml
EBL 040 400 µg/ml	X
R5.004 22.3 µg/ml	ns	X
R5.008 40 µg/ml	ns	0.0386	X
Cy.009 60 ug/ml	ns	ns	ns	X
Cy.009 200 ug/ml	ns	ns	ns	ns	X
Cy.003 250 µg/ml	ns	ns	ns	ns	ns	ns	X
Cy.007 400 µg/ml	ns	ns	ns	ns	ns	n/d	ns	X
mean:	41.95	35.23	49.47	29.54	56.85	50.48	49.25	50.71
SD	35.8	39.74	36.64	33.35	67.69	48.69	40.87	49.31
Number of events	57	53	75	5	42	42	9	7
Table B
Deformation score of % total interaction
	Score 0	Score 1	Score 2	Score 3
EBL 040 µg/mL	12	28	28	32
R5.004 µg/mL	22	48	24	6
R5.008 µg/mL	20	20	31.4286	28.5714
Cy.009 µg/mL	9.23077	36.9231	30.7692	23.0769
Cy.009 µg/mL	26	30	18	26
R5.008 µg/mL + Cy.009 µg/mL	15.3846	42.3077	28.8462	13.4615
Cy,003 µg/mL	26	30	28	16
Cy.007 µg/mL	34	32	14	20
Table C
End of deformation to end of invasion (s)
	EBL 040 400 µg/ml	R5.004 22.3 µg/ml	R5.008 40 µg/ml	Cy.009 60 µg/ml	Cy.009 200 µg/ml	R5.008 40 + Cy.009 200	Cy.003 250 µg/ml	Cy.007 Fab 400 µg/ml	Cy.007 400 µg/ml
EBL 040 400 µg/ml	X
R5.004 22.3 µg/ml	0.0073	X
R5.008 40 µg/ml	ns	0.0139	X
Cy.009 60 ug/ml	ns	ns	ns	X
Cy.009 200 ug/ml	0.0004	ns	0.0005	ns	X
Cy.003 250 µg/ml	<0.0001	ns	<0.0001	0.0284	ns	n/d	X
Cy.007 400 µg/ml	<0.0001	ns	<0.0001	0.0187	ns	n/d	ns	n/d	X
mean:	11.89	15.4	12.49	12.49	18.8	35.49	20.62	20.5	22.85
SD	2.3287	4.76248	2.02749	4.34298	7.96976	0	9.29516	0	10.1093
Number of events	31	7	31	9	4	1	10	1	5
Table D
Start of echinocytosis to end of echinocytosis (s)
	EBL 040 400 µg/ml	R5.004 22.3 µg/ml	R5.008 40 µg/ml	Cy.009 60 µg/ml	Cy.009 200 µg/ml	R5.008 40 + Cy.009 200	Cy.003 250 µg/ml	Cy.007 400 µg/ml
EBL 040 400 µg/ml	X
R5.004 22.3 µg/ml	ns	X
R5.008 40 µg/ml	ns	ns	X
Cy.009 60 ug/ml	ns	ns	ns	X
Cy.009 200 ug/ml	ns	ns	ns	ns	X
R5.008 40 + Cy.009 200	n/d	n/d	n/d	n/d	n/d	X
Cy.003 250 µg/ml	0.0215	ns	ns	0.0134	ns	n/d	X
Cy.007 400 µg/ml	ns	ns	ns	ns	ns	n/d	ns	X
mean:	754	709.5	945.2	550.7	1079	769.3	1157	1069
SD	422.878	557.052	647.139	473.044	550.346	0	449.307	427.36
Number of events	21	6	20	8	4	1	10	4
Table E
Start of echinocytosis to maximum echinocytosis (s)
	EBL 040 400 µg/ml	R5.004 22.3 µg/ml	R5.008 40 µg/ml	Cy.009 60 µg/ml	Cy.009 200 µg/ml	R5.008 40 + Cy.009 200	Cy.003 250 µg/ml	Cy.007 400 µg/ml
EBL 040 400 µg/ml	X
R5.004 22.3 µg/ml	ns	X
R5.008 40 µg/ml	ns	ns	X
Cy.009 60 ug/ml	ns	ns	ns	X
Cy.009 200 ug/ml	ns	ns	ns	ns	X
R5.008 40 + Cy.009 200	n/d	n/d	n/d	n/d	n/d	X
Cy.003 250 µg/ml	ns	ns	ns	ns	ns	n/d	X
Cy.007 400 µg/ml	0.0092	ns	0.0016	0.0316	ns	n/d	ns	X
mean:	44.17	48.29	35.49	27.93	49.13	26	118.5	98.24
SD	23.4166	29.9124	15.3631	10.731	26.1077	0	208.401	82.3442
Number of events	24	6	22	8	4	1	10	4
Table F
Duration of maximum echinocytosis (s)
	EBL 040 400 µg/ml	R5.004 22.3 µg/ml	R5.008 40 µg/ml	Cy.009 60 µg/ml	Cy.009 200 µg/ml	R5.008 40 + Cy.009 200	Cy.003 250 µg/ml	Cy.007 400 µg/ml
EBL 040 400 µg/ml	X
R5.004 22.3 µg/ml	ns	X
R5.008 40 µg/ml	ns	ns	X
Cy.009 60 ug/ml	ns	ns	ns	X
Cy.009 200 ug/ml	ns	ns	ns	ns	X
R5.008 40 + Cy.009 200	n/d	n/d	n/d	n/d	n/d	X
Cy.003 250 µg/ml	ns	ns	ns	ns	ns	n/d	X
Cy.007 400 µg/ml	ns	ns	ns	ns	ns	n/d	ns	X
mean:	395.9	138.6	366.7	140.6	121.9	392	301.7	622.1
SD	432.54	151.893	674.911	303.737	48.3434	0	355.335	719.29
Number of events	23	6	20	8	4	1	10	4
Table G
Maximum echinocytosis to end of echinocytosis (s)
	EBL 040 400 µg/ml	R5.004 22.3 µg/ml	R5.008 40 µg/ml	Cy.009 60 µg/ml	Cy.009 200 µg/ml	R5.008 40 + Cy.009 200	Cy.003 250 µg/ml	Cy.007 400 µg/ml
EBL 040 400 µg/ml	X
R5.004 22.3 µg/ml	ns	X
R5.008 40 µg/ml	ns	ns	X
Cy.009 60 ug/ml	ns	ns	ns	X
Cy.009 200 ug/ml	ns	ns	ns	ns	X
R5.008 40 + Cy.009 200	n/d	n/d	n/d	n/d	n/d	X
Cy.003 250 µg/ml	0.0215	0.0484	ns	0.0044	ns	n/d	X
Cy.007 400 µg/ml	ns	ns	ns	0.0227	ns	n/d	ns	X
mean:	615.8	522.6	846.8	382.2	908.2	351.3	1038	970.8
SD	440.388	430.194	674.024	324.021	533.388	0	478.579	424.953
Number of events	21	6	20	8	4	1	10	4
