# Supplementary material for: The dual action of human antibodies specific to Plasmodium falciparum PfRH5 and PfCyRPA: Blocking invasion and inactivating extracellular merozoites
Source: PLoS Pathog. 2023 Sep 15;19(9):e1011182. doi: 10.1371/journal.ppat.1011182 (PMC10529537; doi:10.1371/journal.ppat.1011182)
Supplement: S6 Table — Table A, Egress to start of spinning. Table B, Duration of spinning. Table C, End of spinning to first pseudopod visible. Table D, Pseudopod first visible to pre-ring formation. Table E, Pre-ring formation to complete ring formation. (XLSX) [file ppat.1011182.s010.xlsx]

## Sheet: Sheet1
	ns = not significant		n/d = no data
Table A
Egress to start of spinning (s)
	EBL 040 400 µg/ml intracellular	EBL 040 400 µg/ml extracellular	R5.004 22.3 µg/ml intracellular	R5.004 22.3 µg/ml extracellular	R5.004 200 µg/ml extracellular	R5.008 40 µg/ml intracellular	R5.008 40 µg/ml extracellular	R5.008 40 µg/ml regressed	Cy.009 60 µg/ml intracellular	Cy.009 60 µg/ml extracellular	Cy.009 200 µg/ml intracellular	Cy.009 200 µg/ml extracellular	R5.008 40 + Cy.009 200 intracellular	R5.008 40 + Cy.009 200 extracellular	Cy.003 250 µg/ml intracellular	Cy.003 250 µg/ml extracellular	Cy.003 250 µg/ml regressed	Cy.007 Fab 133 µg/ml extracellular	Cy.007 Fab 400 µg/ml intracellular	Cy.007 Fab 400 µg/ml extracellular	Cy.007 400 µg/ml intracellular	Cy.007 400 µg/ml extracellular	Cy.007 400 µg/ml regressed
EBL 040 400 µg/ml intracellular	X
EBL 040 400 µg/ml extracellular	ns	X
R5.004 22.3 µg/ml intracellular	ns	0.0465	X
R5.004 22.3 µg/ml extracellular	0.0056	<0.0001	ns	X
R5.004 200 µg/ml extracellular	ns	0.0275	ns	ns	X
R5.008 40 µg/ml intracellular	ns	0.0107	ns	ns	ns	X
R5.008 40 µg/ml extracellular	ns	ns	0.0031	ns	ns	ns	X
Cy.009 60 µg/ml intracellular	ns	0.0092	ns	0.043	ns	0.0497	0.0144	n/d	X
Cy.009 60 µg/ml extracellular	ns	ns	0.0036	<0.0001	0.02	0.0006	ns	n/d	0.0002	X
Cy.009 200 µg/ml intracellular	ns	ns	0.0048	0.0432	ns	ns	ns	n/d	0.0019	ns	X
Cy.009 200 µg/ml extracellular	ns	ns	<0.0001	<0.0001	0.0107	<0.0001	0.0245	n/d	<0.0001	ns	0.0439	X
R5.008 40+Cy.009 200 intracellular	n/d	n/d	n/d	n/d	n/d	n/d	n/d	n/d	n/d	n/d	n/d	n/d	X
R5.008 40+Cy.009 200 extracellular	ns	ns	ns	ns	ns	ns	ns	n/d	0.0206	ns	ns	0.0309	n/d	X
Cy.003 250 µg/ml intracellular	ns	0.0117	ns	ns	ns	ns	ns	n/d	ns	0.0004	0.0093	<0.0001	n/d	ns	X
Cy.003 250 µg/ml extracellular	0.034	ns	0.0297	<0.0001	0.0029	0.0031	ns	n/d	0.0048	ns	ns	0.0325	n/d	ns	0.0047	X
Cy.003 250 µg/ml regressed	ns	ns	ns	ns	ns	ns	ns	n/d	ns	ns	ns	ns	n/d	ns	ns	ns	X
Cy.007 Fab 133 µg/ml extracellular	n/d	n/d	n/d	n/d	n/d	n/d	n/d	n/d	n/d	n/d	n/d	n/d	n/d	n/d	n/d	n/d	n/d	X
Cy.007 Fab 400 µg/ml intracellular	n/d	n/d	n/d	n/d	n/d	n/d	n/d	n/d	n/d	n/d	n/d	n/d	n/d	n/d	n/d	n/d	n/d	n/d	X
Cy.007 Fab 400 µg/ml extracellular	ns	ns	0.0003	0.0056	ns	0.029	ns	n/d	0.0007	ns	ns	ns	n/d	ns	0.0012	ns	n/d	n/d	n/d	X
Cy.007 400 µg/ml intracellular	ns	ns	0.025	<0.0001	ns	0.012	ns	n/d	0.0036	ns	ns	ns	n/d	ns	0.006	ns	ns	n/d	n/d	ns	X
Cy.007 400 µg/ml extracellular	0.0043	ns	0.033	<0.0001	0.0003	0.0031	ns	n/d	0.0062	ns	ns	0.0107	n/d	ns	0.0055	ns	ns	n/d	n/d	ns	ns	X
mean	173.5	284.1	63.25	87.85	123.4	93.71	118.5	n/d	52.22	252.8	145.5	208.6	nd	133.2	78.19	386.5	n/d	n/d	n/d	225.7	219.7	507.2	n/d
SD	165.704	211.873	13.0969	45.9994	132.557	49.6362	9.20017	n/d	28.6025	112.512	40.7089	74.1789	0	73.1274	28.646	273.503	n/d	n/d	n/d	0	124.551	395.744	n/d
Number of events	20	6	5	35	23	11	2	0	8	8	3	16	0	3	9	5	0	0	0	1	4	7	n/d
Table B
Duration of spinning (s)
	EBL 040 400 µg/ml intracellular	EBL 040 400 µg/ml extracellular	R5.004 22.3 µg/ml intracellular	R5.004 22.3 µg/ml extracellular	R5.004 200 µg/ml extracellular	R5.008 40 µg/ml intracellular	R5.008 40 µg/ml extracellular	R5.008 40 µg/ml regressed	Cy.009 60 µg/ml intracellular	Cy.009 60 µg/ml extracellular	Cy.009 200 µg/ml intracellular	Cy.009 200 µg/ml extracellular	R5.008 40 + Cy.009 200 intracellular	R5.008 40 + Cy.009 200 extracellular	Cy.003 250 µg/ml intracellular	Cy.003 250 µg/ml extracellular	Cy.003 250 µg/ml regressed	Cy.007 Fab 133 µg/ml extracellular	Cy.007 Fab 400 µg/ml intracellular	Cy.007 Fab 400 µg/ml extracellular	Cy.007 400 µg/ml intracellular	Cy.007 400 µg/ml extracellular	Cy.007 400 µg/ml regressed
EBL 040 400 µg/ml intracellular	X
EBL 040 400 µg/ml extracellular	ns	X
R5.004 22.3 µg/ml intracellular	ns	ns	X
R5.004 22.3 µg/ml extracellular	ns	0.0094	ns	X
R5.004 200 µg/ml extracellular	0.0239	0.0041	ns	0.0022	X
R5.008 40 µg/ml intracellular	ns	ns	ns	ns	ns	X
R5.008 40 µg/ml extracellular	ns	ns	ns	ns	0.0103	ns	X
R5.008 40 µg/ml regressed	n/d	n/d	n/d	n/d	n/d	n/d	n/d	X
Cy.009 60 µg/ml intracellular	ns	ns	ns	ns	ns	ns	ns	n/d	X
Cy.009 60 µg/ml extracellular	ns	ns	ns	0.0074	0.0023	ns	ns	n/d	ns	X
Cy.009 200 µg/ml intracellular	ns	ns	ns	ns	ns	ns	ns	n/d	ns	ns	X
Cy.009 200 µg/ml extracellular	0.0343	0.014	0.0454	0.0026	ns	ns	0.0103	n/d	ns	0.0085	ns	X
R5.008 40+Cy.009 200 intracellular	n/d	n/d	n/d	n/d	n/d	n/d	n/d	n/d	n/d	n/d	n/d	n/d	X
R5.008 40+Cy.009 200 extracellular	ns	ns	ns	ns	ns	ns	ns	n/d	ns	ns	ns	ns	n/d	X
Cy.003 250 µg/ml intracellular	<0.0001	ns	0.0135	<0.0001	<0.0001	0.0004	ns	n/d	0.0226	ns	0.0368	<0.0001	n/d	0.0105	X
Cy.003 250 µg/ml extracellular	ns	ns	ns	ns	0.0108	ns	ns	n/d	ns	ns	ns	0.0065	n/d	ns	0.0414	X
Cy.003 250 µg/ml regressed	ns	ns	ns	0.0033	<0.0001	0.0025	ns	n/d	ns	ns	ns	<0.0001	n/d	0.0042	ns	ns	X
Cy.007 Fab 133 µg/ml extracellular	n/d	n/d	n/d	n/d	n/d	n/d	n/d	n/d	n/d	n/d	n/d	n/d	n/d	n/d	n/d	n/d	n/d	X
Cy.007 Fab 400 µg/ml intracellular	n/d	n/d	n/d	n/d	n/d	n/d	n/d	n/d	n/d	n/d	n/d	n/d	n/d	n/d	n/d	n/d	n/d	n/d	X
Cy.007 Fab 400 µg/ml extracellular	ns	ns	ns	0.0014	<0.0001	0.0016	ns	n/d	ns	ns	ns	<0.0001	n/d	0.0036	ns	ns	n/d	n/d	n/d	X
Cy.007 400 µg/ml intracellular	0.0043	ns	ns	<0.0001	0.0002	ns	ns	n/d	ns	ns	ns	0.0023	n/d	ns	ns	ns	ns	n/d	n/d	ns	X
Cy.007 400 µg/ml extracellular	0.0252	ns	ns	0.0007	0.0007	ns	ns	n/d	ns	ns	ns	0.0042	n/d	ns	ns	ns	ns	n/d	n/d	ns	ns	X
Cy.007 400 µg/ml regressed	n/d	n/d	n/d	n/d	n/d	n/d	n/d	n/d	n/d	n/d	n/d	n/d	n/d	n/d	n/d	n/d	n/d	n/d	n/d	n/d	n/d	n/d	X
mean	116.3	256.1	112.2	103.8	54.48	67.21	170.1	n/d	101.5	237.2	64.63	48.7	n/d	56.09	394.7	139.2	n/d	nd	n/d	318	680.1	326	n/d
SD	111.306	290.083	86.5821	61.8002	48.8879	46.6145	138.131	n/d	65.4386	245.279	65.7404	43.7455	n/d	30.1702	211.31	84.5632	n/d	0	n/d	224.866	730.194	332.207	n/d
Number of events	18	5	4	33	22	7	2	0	3	7	2	15	0	3	9	3	0	0	0	1	2	7	0
Table C
End of spinning to first pseudopod visible (s)
	EBL 040 400 µg/ml intracellular	EBL 040 400 µg/ml extracellular	R5.004 22.3 µg/ml intracellular	R5.004 22.3 µg/ml extracellular	R5.004 200 µg/ml extracellular	R5.008 40 µg/ml intracellular	R5.008 40 µg/ml extracellular	R5.008 40 µg/ml regressed	Cy.009 60 µg/ml intracellular	Cy.009 60 µg/ml extracellular	Cy.009 200 µg/ml intracellular	Cy.009 200 µg/ml extracellular	R5.008 40 + Cy.009 200 intracellular	R5.008 40 + Cy.009 200 extracellular	Cy.003 250 µg/ml intracellular	Cy.003 250 µg/ml extracellular	Cy.003 250 µg/ml regressed	Cy.007 Fab 133 µg/ml extracellular	Cy.007 Fab 400 µg/ml intracellular	Cy.007 Fab 400 µg/ml extracellular	Cy.007 400 µg/ml intracellular	Cy.007 400 µg/ml extracellular	Cy.007 400 µg/ml regressed
EBL 040 400 µg/ml intracellular	X
EBL 040 400 µg/ml extracellular	ns	X
R5.004 22.3 µg/ml intracellular	ns	ns	X
R5.004 22.3 µg/ml extracellular	0.0367	ns	ns	X
R5.004 200 µg/ml extracellular	ns	ns	ns	ns	X
R5.008 40 µg/ml intracellular	ns	ns	ns	ns	ns	X
R5.008 40 µg/ml extracellular	ns	0.002	ns	ns	ns	ns	X
R5.008 40 µg/ml regressed	n/d	n/d	n/d	n/d	n/d	n/d	n/d	X
Cy.009 60 µg/ml intracellular	ns	ns	ns	ns	ns	ns	<0.0001	n/d	X
Cy.009 60 µg/ml extracellular	ns	ns	ns	ns	ns	ns	<0.0001	n/d	ns	X
Cy.009 200 µg/ml intracellular	ns	0.0199	ns	<0.0001	0.0004	ns	ns	n/d	ns	0.0044	X
Cy.009 200 µg/ml extracellular	ns	ns	ns	ns	ns	ns	0.0093	n/d	ns	ns	0.0003	X
R5.008 40+Cy.009 200 intracellular	n/d	n/d	n/d	n/d	n/d	n/d	n/d	n/d	n/d	n/d	n/d	n/d	X
R5.008 40+Cy.009 200 extracellular	ns	0.0428	ns	ns	ns	ns	ns	n/d	ns	0.0029	ns	ns	n/d	X
Cy.003 250 µg/ml intracellular	0.0154	ns	0.0441	0.0005	0.0007	0.012	ns	n/d	ns	ns	0.0047	0.0137	n/d	ns	X
Cy.003 250 µg/ml extracellular	ns	ns	ns	ns	ns	ns	ns	n/d	ns	ns	ns	ns	n/d	ns	ns	X
Cy.003 250 µg/ml regressed	ns	ns	ns	ns	ns	ns	0.003	n/d	<0.0001	0.0001	ns	ns	n/d	ns	ns	ns	X
Cy.007 Fab 133 µg/ml extracellular	n/d	n/d	n/d	n/d	n/d	n/d	n/d	n/d	n/d	n/d	n/d	n/d	n/d	n/d	n/d	n/d	n/d	X
Cy.007 Fab 400 µg/ml intracellular	n/d	n/d	n/d	n/d	n/d	n/d	n/d	n/d	n/d	n/d	n/d	n/d	n/d	n/d	n/d	n/d	n/d	n/d	X
Cy.007 Fab 400 µg/ml extracellular	ns	0.0059	ns	0.0126	0.0078	ns	0.0198	n/d	<0.0001	<0.0001	ns	0.0078	n/d	ns	ns	ns	n/d	n/d	n/d	X
Cy.007 400 µg/ml intracellular	ns	ns	ns	ns	ns	ns	0.0324	n/d	<0.0001	0.0004	ns	ns	n/d	ns	ns	ns	n/d	n/d	n/d	n/d	X
Cy.007 400 µg/ml extracellular	ns	ns	ns	0.0133	0.0111	ns	ns	n/d	ns	ns	0.0175	ns	n/d	ns	ns	ns	ns	n/d	n/d	ns	ns	X
Cy.007 400 µg/ml regressed	n/d	n/d	n/d	n/d	n/d	n/d	n/d	n/d	n/d	n/d	n/d	n/d	n/d	n/d	n/d	n/d	n/d	n/d	n/d	n/d	n/d	n/d	X
mean	159.2	7.587	87.4	39.96	52.5	111.6	151.2	n/d	1.119	2.173	281.4	16.35	n/d	85.49	-120.3	161.4	n/d	nd	n/d	-182.5	-52.74	-76.38	n/d
SD	297.892	32.4053	123.443	82.7328	78.6005	163.596	8.47326	n/d	0.397586	7.40812	204.396	62.1041	n/d	55.6932	183.053	402.833	n/d	0	n/d	0	0	173.742	n/d
Number of events	20	5	5	32	23	9	2	0	3	7	4	15	0	3	9	6	0	0	0	1	1	6	0
Table D
Pseudopod first visible to pre-ring formation (s)
	EBL 040 400 µg/ml intracellular	EBL 040 400 µg/ml extracellular	R5.004 22.3 µg/ml intracellular	R5.004 22.3 µg/ml extracellular	R5.004 200 µg/ml extracellular	R5.008 40 µg/ml intracellular	R5.008 40 µg/ml extracellular	R5.008 40 µg/ml regressed	Cy.009 60 µg/ml intracellular	Cy.009 60 µg/ml extracellular	Cy.009 200 µg/ml intracellular	Cy.009 200 µg/ml extracellular	R5.008 40 + Cy.009 200 intracellular	R5.008 40 + Cy.009 200 extracellular	Cy.003 250 µg/ml intracellular	Cy.003 250 µg/ml extracellular	Cy.003 250 µg/ml regressed	Cy.007 Fab 133 µg/ml extracellular	Cy.007 Fab 400 µg/ml intracellular	Cy.007 Fab 400 µg/ml extracellular	Cy.007 400 µg/ml intracellular	Cy.007 400 µg/ml extracellular	Cy.007 400 µg/ml regressed
EBL 040 400 µg/ml intracellular	X
EBL 040 400 µg/ml extracellular	ns	X
R5.004 22.3 µg/ml intracellular	ns	ns	X
R5.004 22.3 µg/ml extracellular	ns	0.0163	ns	X
R5.004 200 µg/ml extracellular	ns	0.0007	ns	ns	X
R5.008 40 µg/ml intracellular	ns	0.002	ns	0.0473	ns	X
R5.008 40 µg/ml extracellular	ns	0.0259	ns	ns	ns	ns	X
R5.008 40 µg/ml regressed	ns	0.0151	ns	ns	ns	ns	ns	X
Cy.009 60 µg/ml intracellular	ns	ns	ns	ns	0.0175	ns	ns	ns	X
Cy.009 60 µg/ml extracellular	ns	0.0145	ns	ns	ns	ns	ns	ns	ns	X
Cy.009 200 µg/ml intracellular	ns	ns	ns	ns	ns	ns	ns	ns	ns	ns	X
Cy.009 200 µg/ml extracellular	ns	0.0009	ns	ns	ns	ns	ns	ns	0.0179	ns	ns	X
R5.008 40+Cy.009 200 intracellular	ns	ns	0.0064	ns	0.0472	0.0004	0.0142	ns	ns	0.0004	ns	0.0475	X
R5.008 40+Cy.009 200 extracellular	ns	ns	ns	ns	ns	ns	ns	ns	ns	ns	ns	ns	ns	X
Cy.003 250 µg/ml intracellular	0.0002	0.0222	0.0384	<0.0001	<0.0001	0.0001	0.003	0.0013	ns	0.0012	ns	<0.0001	ns	<0.0001	X
Cy.003 250 µg/ml extracellular	0.0002	0.0113	ns	<0.0001	<0.0001	0.0006	0.0074	0.0034	ns	0.0034	ns	<0.0001	ns	<0.0001	ns	X
Cy.003 250 µg/ml regressed	<0.0001	0.0067	ns	<0.0001	<0.0001	0.0005	0.007	0.0032	ns	0.0029	ns	<0.0001	ns	<0.0001	ns	ns	X
Cy.007 Fab 133 µg/ml extracellular	n/d	n/d	n/d	n/d	n/d	n/d	n/d	n/d	n/d	n/d	n/d	n/d	n/d	n/d	n/d	n/d	n/d	X
Cy.007 Fab 400 µg/ml intracellular	ns	ns	ns	ns	ns	ns	ns	ns	ns	ns	ns	ns	n/d	ns	ns	ns	ns	n/d	X
Cy.007 Fab 400 µg/ml extracellular	0.0122	ns	0.039	0.0009	<0.0001	0.0002	0.0047	0.0033	ns	0.0017	ns	<0.0001	ns	0.0147	ns	ns	ns	n/d	ns	X
Cy.007 400 µg/ml intracellular	ns	ns	ns	ns	ns	ns	ns	ns	ns	ns	ns	ns	ns	ns	ns	ns	ns	n/d	ns	ns	X
Cy.007 400 µg/ml extracellular	ns	ns	ns	ns	0.0168	0.0225	ns	ns	ns	ns	ns	0.0195	ns	ns	0.0211	0.0143	0.0107	n/d	ns	ns	ns	X
Cy.007 400 µg/ml regressed	ns	ns	ns	ns	ns	0.0387	ns	ns	ns	0.0491	ns	ns	n/d	ns	ns	ns	ns	n/d	n/d	ns	ns	ns	X
mean	57.24	103	30.81	54.56	37.18	25.52	34.63	27.79	125.5	35.29	51.25	38.17	131.5	62.09	255.5	403.2	582.8	nd	16.25	137.4	39.5	86.77	79.27
SD	69.5377	91.1716	17.5739	57.3519	45.5034	23.2009	31.2802	53.8545	214.398	19.3679	48.6099	45.0392	0	80.1108	211.767	403.73	707.825	0	0	100.229	9.90727	101.681	0
Number of events	26	15	5	49	41	17	11	13	8	13	5	40	1	53	9	6	2	0	1	9	2	13	1
Table E
Pre-ring formation to complete ring formation (s)
	EBL 040 400 µg/ml intracellular	EBL 040 400 µg/ml extracellular	R5.004 22.3 µg/ml intracellular	R5.004 22.3 µg/ml extracellular	R5.004 200 µg/ml extracellular	R5.008 40 µg/ml intracellular	R5.008 40 µg/ml extracellular	R5.008 40 µg/ml regressed	Cy.009 60 µg/ml intracellular	Cy.009 60 µg/ml extracellular	Cy.009 200 µg/ml intracellular	Cy.009 200 µg/ml extracellular	R5.008 40 + Cy.009 200 intracellular	R5.008 40 + Cy.009 200 extracellular	Cy.003 250 µg/ml intracellular	Cy.003 250 µg/ml extracellular	Cy.003 250 µg/ml regressed	Cy.007 Fab 133 µg/ml extracellular	Cy.007 Fab 400 µg/ml intracellular	Cy.007 Fab 400 µg/ml extracellular	Cy.007 400 µg/ml intracellular	Cy.007 400 µg/ml extracellular	Cy.007 400 µg/ml regressed
EBL 040 400 µg/ml intracellular	X
EBL 040 400 µg/ml extracellular	ns	X
R5.004 22.3 µg/ml intracellular	ns	ns	X
R5.004 22.3 µg/ml extracellular	0.0048	ns	ns	X
R5.004 200 µg/ml extracellular	0.0002	0.0217	0.0255	ns	X
R5.008 40 µg/ml intracellular	ns	ns	ns	ns	0.0047	X
R5.008 40 µg/ml extracellular	ns	ns	ns	ns	ns	ns	X
R5.008 40 µg/ml regressed	ns	ns	ns	ns	0.0246	ns	ns	X
Cy.009 60 µg/ml intracellular	ns	0.0284	ns	0.0001	<0.0001	0.023	0.0343	0.0387	X
Cy.009 60 µg/ml extracellular	ns	ns	ns	ns	ns	ns	ns	ns	0.0245	X
Cy.009 200 µg/ml intracellular	ns	ns	ns	0.0286	0.0023	ns	0.0185	ns	ns	ns	X
Cy.009 200 µg/ml extracellular	ns	ns	ns	0.0005	<0.0001	ns	0.0347	ns	0.0343	ns	ns	X
R5.008 40+Cy.009 200 intracellular	ns	ns	ns	ns	ns	ns	ns	ns	ns	ns	ns	ns	X
R5.008 40+Cy.009 200 extracellular	0.0086	ns	ns	ns	0.0149	ns	ns	ns	<0.0001	ns	0.0103	0.0014	ns	X
Cy.003 250 µg/ml intracellular	ns	ns	ns	ns	ns	ns	ns	ns	0.0138	ns	0.0336	0.0451	ns	ns	X
Cy.003 250 µg/ml extracellular	ns	ns	ns	ns	ns	ns	ns	ns	ns	ns	ns	ns	ns	ns	ns	X
Cy.003 250 µg/ml regressed	ns	ns	ns	ns	ns	ns	ns	ns	ns	ns	ns	ns	n/d	ns	ns	ns	X
Cy.007 Fab 133 µg/ml extracellular	n/d	n/d	n/d	n/d	n/d	n/d	n/d	n/d	n/d	n/d	n/d	n/d	n/d	n/d	n/d	n/d	n/d	X
Cy.007 Fab 400 µg/ml intracellular	ns	ns	ns	ns	0.0306	ns	0.0264	ns	ns	ns	ns	ns	n/d	0.033	ns	ns	n/d	n/d	X
Cy.007 Fab 400 µg/ml extracellular	ns	ns	ns	ns	0.0051	ns	ns	ns	ns	ns	ns	ns	ns	0.0407	ns	ns	ns	n/d	ns	X
Cy.007 400 µg/ml intracellular	ns	ns	ns	ns	0.0168	ns	ns	ns	ns	ns	ns	ns	ns	0.0472	ns	ns	ns	n/d	ns	ns	X
Cy.007 400 µg/ml extracellular	ns	ns	ns	0.039	0.0017	ns	ns	ns	ns	ns	ns	ns	ns	ns	ns	ns	ns	n/d	ns	ns	ns	X
Cy.007 400 µg/ml regressed	ns	ns	ns	ns	ns	ns	ns	ns	ns	ns	ns	ns	n/d	ns	ns	ns	n/d	n/d	n/d	ns	ns	ns	X
mean	638	489.4	555.3	391.3	304.8	513.6	336.7	494.8	862.5	444.3	671.4	600.4	292.5	426	417	509	539	n/d	851.8	615.5	680.2	563.6	579.5
SD	434.521	257.552	297.6	269.57	241.051	239.25	136.807	242.935	467.505	297.944	214.038	262.523	0	190.004	186.742	176.283	0	n/d	0	350.642	414.898	307.989	0
Number of events	18	13	6	51	41	16	5	11	8	12	5	36	1	39	10	6	1	0	1	7	3	15	1
